# Supplementary material for: Multi-modal image analysis for large-scale cancer tissue studies within IMMUcan
Source: Cell Rep Methods. 2025 Sep 9;5(9):101170. doi: 10.1016/j.crmeth.2025.101170 (PMC12539258; doi:10.1016/j.crmeth.2025.101170)
Supplement: Table S1. Antibody panels, phenotype key, and cell-type-relevant markers, related to Figures 2 and 3 and STAR Methods [file mmc2.xlsx]

## Sheet: antibody panels
Supplentary table 1: mIF and IMC antibody panels
Channel	Marker	Reference	Dilution	Incubation time (min)	Secondary HRP/Incubation time (min)	OPAL Fluorophore	Dilution	Incubation time (min)
1	DAPI	Akoya Spectral DAPI FP1490	1 drop per ml of PBS	12
2	CD15	Biolegend 301902	1/800	60	OMAP Ms 16	OPAL 570	1/100	12
3	CK	DAKO M3515	1/100	60	OMAP Ms 20	OPAL 690	1/100	12
4	CD3	DAKO A0452	1/400	60	OMAP Rb 12	OPAL 480	1/200	12
5	CD11c	Cell Marque 111-M15	1/100	60	OMAP Ms 16	OPAL 620	1/100	12
6	CD20	DAKO M0705	1/1600	60	OMAP Ms 12	OPAL 780 TSA-DIG	1/100	12
7	CD163	Histoline MOB460	1/800	60	OMAP Ms 12	OPAL 520	1/200	12
IMC antibody panel
Metal Tag	Target	Antibody Clone	Stock Concentration	Final Concentration / Dilution
Y89	Myeloperoxidase MPO	Polyclonal MPO	500	4 ug/mL
In113	Histone H3	D1H2	500	1 ug/mL
In115	SMA	1A4	500	0.25 ug/mL
Pr141	CD16	EPR16784	500	5 ug/mL
Nd142	CD38	EPR4106	500	2.5 ug/mL
Nd143	HLA-DR	TAL 1B5	500	1 ug/mL
Nd144	CD27	Polyclonal_CD27 / TNFRSF7	500	7.5 ug/mL
Nd145	CD15	HI98	500	4 ug/mL
Nd146	CD45RA	HI100	500	4 ug/mL
Sm147	CD163	EDHu-1	500	4.5 ug/mL
Nd148	Beta-2 Microglobulin	D8P1H	500	5 ug/mL
Sm149	CD20	L26	500	4 ug/mL
Nd150	CD68	KP1	500	4 ug/mL
Eu151	Indoleamine 2- 3-dioxygenase (IDO)	SP260	500	5 ug/mL
Eu153	LAG-3	D2G4O	500	7 ug/mL
Sm152	CD3	polyclonal_A0452	500	5 ug/mL
Sm154	CD11c	D3V1E	500	5 ug/mL
Gd155	CD279 (PD-1)	D4W2J	500	5 ug/mL
Gd156	CD140b (PDGF Receptor beta)	Y92	500	5 ug/mL
Gd158	CD7	EPR4242	500	1.75 ug/mL
Tb159	Granzyme B	D6E9W	500	5 ug/mL
Gd160	CD274 (B7-H1- PD-L1)	73-10	500	5 ug/mL
Dy161	TCF1/TCF7	C63D9	500	2.5 ug/mL
Dy162	CD45RO	UCHL1	500	5 ug/mL
Dy163	FOXP3	236A/E7	500	5 ug/mL
Dy164	CD278 (ICOS)	D1K2T	500	5 ug/mL
Ho165	CD8a	C8/144B	500	2 ug/mL
Er166	Carbonic Anhydrase IX	polyclonal_CA9_AF2188	500	3 ug/mL
Er167	CD33	996810	500	1.25 ug/mL
Er168	Ki-67	B56	500	4 ug/mL
Tm169	VISTA	D1L2G	500	2.5 ug/mL
Er170	CD40	EPR20735	500	2.5 ug/mL
Yb171	CD4	EPR6855	500	5 ug/mL
Yb172	CD14	SP192	500	2 ug/mL
Yb173	E-Cadherin / P-Cadherin	36/E-Cadherin	500	1.5 ug/mL
Yb174	CD303	Polyclonal_DLEC / CLEC4C / BDCA-2	500	5 ug/mL
Lu175	CD206 (MMR)	685645	500	4.5 ug/mL
Yb176	cleaved PARP	F21-852	500	3 ug/mL
Ir191	Iridium	Ir	0	null ug/mL
Ir193	Iridium	Ir	0	null ug/mL
Antibodies for IMC-IF co-stain
Alexa 488	panCK				Thermo Fisher Scientific # 53-9003-82
DyLight 550	CD45				Novus Biotechnologicals #NBP2-34528R
Alexa 647	CD163				Abcam #ab218294

## Sheet: phenotype key
Phenotype key
phenotype	celltype
CD15-CK-CD3-CD11c-CD20-CD163-	other
CD15-CK-CD3-CD11c-CD20-CD163+	MacCD163
CD15-CK-CD3-CD11c-CD20+CD163-	B
CD15-CK-CD3-CD11c-CD20+CD163+	B
CD15-CK-CD3-CD11c+CD20-CD163-	DC
CD15-CK-CD3-CD11c+CD20-CD163+	MacCD163
CD15-CK-CD3-CD11c+CD20+CD163-	DC
CD15-CK-CD3-CD11c+CD20+CD163+	B
CD15-CK-CD3+CD11c-CD20-CD163-	T
CD15-CK-CD3+CD11c-CD20-CD163+	T
CD15-CK-CD3+CD11c-CD20+CD163-	BnT
CD15-CK-CD3+CD11c-CD20+CD163+	BnT
CD15-CK-CD3+CD11c+CD20-CD163-	T
CD15-CK-CD3+CD11c+CD20-CD163+	T
CD15-CK-CD3+CD11c+CD20+CD163-	other
CD15-CK-CD3+CD11c+CD20+CD163+	other
CD15-CK+CD3-CD11c-CD20-CD163-	Tumor
CD15-CK+CD3-CD11c-CD20-CD163+	MacCD163
CD15-CK+CD3-CD11c-CD20+CD163-	Tumor
CD15-CK+CD3-CD11c-CD20+CD163+	MacCD163
CD15-CK+CD3-CD11c+CD20-CD163-	DC
CD15-CK+CD3-CD11c+CD20-CD163+	MacCD163
CD15-CK+CD3-CD11c+CD20+CD163-	other
CD15-CK+CD3-CD11c+CD20+CD163+	other
CD15-CK+CD3+CD11c-CD20-CD163-	T
CD15-CK+CD3+CD11c-CD20-CD163+	T
CD15-CK+CD3+CD11c-CD20+CD163-	T
CD15-CK+CD3+CD11c-CD20+CD163+	T
CD15-CK+CD3+CD11c+CD20-CD163-	T
CD15-CK+CD3+CD11c+CD20-CD163+	T
CD15-CK+CD3+CD11c+CD20+CD163-	other
CD15-CK+CD3+CD11c+CD20+CD163+	other
CD15+CK-CD3-CD11c-CD20-CD163-	Neutrophil
CD15+CK-CD3-CD11c-CD20-CD163+	MacCD163
CD15+CK-CD3-CD11c-CD20+CD163-	B
CD15+CK-CD3-CD11c-CD20+CD163+	other
CD15+CK-CD3-CD11c+CD20-CD163-	DC
CD15+CK-CD3-CD11c+CD20-CD163+	other
CD15+CK-CD3-CD11c+CD20+CD163-	other
CD15+CK-CD3-CD11c+CD20+CD163+	other
CD15+CK-CD3+CD11c-CD20-CD163-	T
CD15+CK-CD3+CD11c-CD20-CD163+	T
CD15+CK-CD3+CD11c-CD20+CD163-	BnT
CD15+CK-CD3+CD11c-CD20+CD163+	other
CD15+CK-CD3+CD11c+CD20-CD163-	T
CD15+CK-CD3+CD11c+CD20-CD163+	other
CD15+CK-CD3+CD11c+CD20+CD163-	other
CD15+CK-CD3+CD11c+CD20+CD163+	other
CD15+CK+CD3-CD11c-CD20-CD163-	Tumor_CD15
CD15+CK+CD3-CD11c-CD20-CD163+	MacCD163
CD15+CK+CD3-CD11c-CD20+CD163-	Tumor_CD15
CD15+CK+CD3-CD11c-CD20+CD163+	MacCD163
CD15+CK+CD3-CD11c+CD20-CD163-	DC
CD15+CK+CD3-CD11c+CD20-CD163+	MacCD163
CD15+CK+CD3-CD11c+CD20+CD163-	other
CD15+CK+CD3-CD11c+CD20+CD163+	other
CD15+CK+CD3+CD11c-CD20-CD163-	T
CD15+CK+CD3+CD11c-CD20-CD163+	T
CD15+CK+CD3+CD11c-CD20+CD163-	other
CD15+CK+CD3+CD11c-CD20+CD163+	other
CD15+CK+CD3+CD11c+CD20-CD163-	other
CD15+CK+CD3+CD11c+CD20-CD163+	other
CD15+CK+CD3+CD11c+CD20+CD163-	other
CD15+CK+CD3+CD11c+CD20+CD163+	other

## Sheet: cell type relevant markers
Cell type relevant markers
Experiment	cell phenotype	relevant markers
cytoblock marker expression Figure 3	activated CD8	CD27|CD45RA|CD45RO|LAG3|PD1|CD7|GrzB|ICOS|Ki67|TCF7|VISTA
cytoblock marker expression Figure 3	CD8	CD27|CD45RA|CD45RO|LAG3|PD1|CD7|GrzB|ICOS|Ki67|TCF7|VISTA
cytoblock marker expression Figure 3	activated T helper	CD27|CD45RA|CD45RO|LAG3|PD1|CD7|GrzB|FOXP3|ICOS|Ki67|TCF7|VISTA
cytoblock marker expression Figure 3	T helper	CD27|CD45RA|CD45RO|LAG3|PD1|CD7|GrzB|FOXP3|ICOS|Ki67|TCF7|VISTA
cytoblock marker expression Figure 3	B	CD27|CD45RA|CD45RO|HLADR|CD40|CD20
cytoblock marker expression Figure 3	BnT	CD27|CD45RA|CD45RO|HLADR|CD40|CD20
cytoblock marker expression Figure 3	NK	CD7|GrzB|CD16|CD45RA|CD45RO
cytoblock marker expression Figure 3	PD-L1 positive epithelial cells	Ecad|HLADR|CarbonicAnhydrase|cleavedPARP|PDL1|IDO1|CD15|Ki67
cytoblock marker expression Figure 3	Ecad positive epithelial cells	Ecad|HLADR|CarbonicAnhydrase|cleavedPARP|PDL1|IDO1|CD15|Ki67
cytoblock marker expression Figure 3	Macropahges	CD68|CD11c|PDL1|ICOS|VISTA|CD40|CD14|CD206|IDO1|CD33|CD16|CD163
cytoblock marker expression Figure 3	Myeloid	CD68|CD11c|PDL1|ICOS|VISTA|CD40|CD14|CD206|IDO1|CD33|CD16|CD163
cytoblock marker expression Figure 3	Apoptotic	cleavedPARP
Cell type sub-clustering Figure 5	B	CD27|CD40|Ki67
Cell type sub-clustering Figure 5	BnT	CD8|CD4|CD27|CD45RA|CD45RO|LAG3|PD1|CD7|GrzB|FOXP3|ICOS|Ki67|TCF7
Cell type sub-clustering Figure 5	CD4	CD27|LAG3|PD1|CD7|GrzB|ICOS|Ki67|TCF7|CD45RA|CD45RO
Cell type sub-clustering Figure 5	CD8	CD27|LAG3|PD1|CD7|GrzB|ICOS|Ki67|TCF7|CD45RA|CD45RO
Cell type sub-clustering Figure 5	DC	PDL1|VISTA|CD40|Ido1|CD20|CD206|CD16|Ki67
Cell type sub-clustering Figure 5	MacCD163	CD68|CD11c|PDL1|VISTA|CD40|CD14|CD206|Ido1|CD16
